# Supplementary material for: Virome analysis of ticks in a forest region of Liaoning, China: characterization of a novel hepe-like virus sequence
Source: Virol J. 2021 Aug 9;18:163. doi: 10.1186/s12985-021-01632-x (PMC8351423; doi:10.1186/s12985-021-01632-x)
Supplement: Supplementary file 1 — Additional file 1. Summary of sampling time, sits, type, species and sequenced data of six pools. (.csv) [file 12985_2021_1632_MOESM1_ESM.csv]

Table 1 Summary of sampling time, sits, type, species and sequenced data
Pool	Year	Month	Location	Type	species	Tick numbers	Sample origin	No. of raw reads	SRA accession	BioSample	BioProject
Pool01	2015	early June	a forest park	adult	Haemaphysalis longicornis	50	grassland	91216	SRR13164785	SAMN16880837	PRJNA680460
Pool02	2015	late June	a forest park	adult	Haemaphysalis longicornis	50	grassland	829182	SRR13164787	SAMN16880837	PRJNA680460
Pool03	2015	early July	a forest park	adult	Haemaphysalis longicornis	50	grassland	44458	SRR13164789	SAMN16880837	PRJNA680460
Pool04	2015	late July	a forest park	adult	Haemaphysalis longicornis	50	grassland	50212	SRR13164897	SAMN16880837	PRJNA680460
Pool05	2015	early August	a forest park	adult	Haemaphysalis longicornis	50	grassland	31314	SRR13164899	SAMN16880837	PRJNA680460
Pool06	2015	late August	a forest park	adult	Haemaphysalis longicornis	50	grassland	172006	SRR13164901	SAMN16880837	PRJNA680460
