# Supplementary material for: Virome analysis of ticks in a forest region of Liaoning, China: characterization of a novel hepe-like virus sequence
Source: Virol J. 2021 Aug 9;18:163. doi: 10.1186/s12985-021-01632-x (PMC8351423; doi:10.1186/s12985-021-01632-x)
Supplement: Supplementary file 2 — Additional file 2. Presence and abundances of viral families from different pools. (.csv) [file 12985_2021_1632_MOESM2_ESM.csv]

Additional file 2 Presence and abundances of viral families from different pools
Family	Classification	Reads numbers for different viral families
		Pool01	Pool02	Pool03	Pool04	Pool05	Pool06
None	DNA virus	7	12	4	1	2	5
	RNA virus	8	10	6	0	1	5
	unclassified virus	10	3291	409	173	15	11
Bunyaviridae	ssRNA virus	0	476	29	0	3	41
Tombusviridae	ssRNA virus	2	0	2	0	18	4
Virgaviridae	ssRNA virus	39	7	16	42	0	1
Retroviridae	ssRNA virus	6	3	2	0	2	0
Flaviviridae	ssRNA virus	0	0	0	16	0	1
Parvoviridae	ssDNA virus	12	18	11	156	260	255
Microviridae	ssDNA virus	19	8	11	5	61	19
Anelloviridae	ssDNA virus	4	2	4	27	22	6
Papillomaviridae	dsDNA virus	42	0	0	0	0	5
Adenoviridae	dsDNA virus	0	2	0	0	0	14
All virus		149	3829	494	420	384	367
